# Supplementary material for: Use of immune checkpoint inhibitors in solid organ transplant recipients with advanced cutaneous malignancies
Source: Front Transplant. 2023 Oct 30;2:1284740. doi: 10.3389/frtra.2023.1284740 (PMC11235332; doi:10.3389/frtra.2023.1284740)
Supplement: Supplementary file 1 [file Table1.xlsx]

## Sheet: Sheet1
	Sex	Age	Tumor Type	SOT	Time from SOT to ICI (yr)	IS @ ICI Initiation	Initial ICI	2nd ICI	HLA mismatch?	Time from first ICI dose to rejection (days)	Graft rejection to 1st line ICI?	Graft rejection to 2nd line ICI	Type of rejection	Treatment for Rejection	Graft failure?	Tumor Response to First-line ICI	Tumor Response to second-line ICI	Prior systemic treatment	IS change with ICI	What was the IS change?
Qin and Salama (2015)	M	75	Melanoma	Heart	12	1 (tacrolimus 6mg daily)	Ipi	Pembro	NR		N				N	PD	PD	N	N
Gastman and Ernstoff (2016)	F	69	Melanoma	Heart	15	1 (tacrolimus 2.5mg daily)	Ipi		NR		N				N	SD		N	Y	- MPA
Owonikoko et al. (2017)	M	49	cSCC	Heart	19	3 (prednisone, tacrolimus, sirolimus)	Nivo		NR	14	Y		Cellular*	Pulse steroids	N	PD		Y	N
Grant et al. (2018)	M	67	Melanoma	Heart	8	2 (tacrolimus, MPA)	Pembro		NR		N				N	PD		Y	N
Abdel-Wahab et al. (2019)	M	73	Melanoma	Heart	9	1 (tacrolimus 6mg)	Pembro		NR		N				N	PD		NR	N
Goodman et al. (2021)	M	60s	Melanoma	Heart	17	1 (sirolimus)	Pembro		NR		N				N	PD		Y	N
CINJ	M	67	Merkel	Heart	11	2 (MPA, tacrolimus)	Nivo	Ipi + Nivo	NR		N	N			N	PD	PD	N	N
Soellradl et al. (2020)	M	58	Melanoma	Heart + Kidney	12 heart, 8 kidney	1 (sirolimus)	Ipi	Pembro	NR	after 4 cycles of ipi	Y	N	Cellular*	Pulse steroids, ↑sirolimus	N	PD	PD	N	N
Lipson et al. (2014)	M	72	Melanoma	Kidney	11	1 (prednisone 5mg daily)	Ipi		NR		N				N	PR		Y	Y	- Tacrolimus
Lipson et al. (2014)	M	58	Melanoma	Kidney	8	1 (prednisone 5mg daily)	Ipi		NR		N				N	PR		Y	N
Alhamad (2016)	M	68	Melanoma	Kidney	15	1 (prednisone)	Ipi	Pembro	1A-1B-0DR	21 days after pembro, 98 days after ipi	N	Y	Cellular and antibody*	Pulse steroids, + Tacrolimus	Y	PD	PD	Y	Y	- Cyclosporine
Herz et al. (2016)	M	77	Melanoma	Kidney	8	2 (tacrolimus 4mg daily, prednisolone 5mg daily)	Ipi	Nivo	NR		N	N			N	PD	PD	N	N
Lipson et al. (2016) + (2020)	F	57	cSCC	Kidney	25	1 (prednisone 5mg )	Pembro		NR	60	Y		Cellular*	Pulse steroids	Y	CR		Y	N
Ong et al. (2016)	F	63	Melanoma	Kidney	11	1 (prednisone 10mg)	Nivo		NR	8	Y		NR	Pulse steroids	Y	PR		N	Y	- MPA, - Tacrolimus
Spain et al. (2016)	M	48	Melanoma	Kidney	14	1 (prednisolone 5mg)	Ipi	Nivo	NR	8	N	Y	NR		Y	PR	PR	N	Y	- Tacrolimus
Deltombe et al. (2017)	M	73	Melanoma	Kidney	1.5	1 (everolimus 2.5mg)	Nivo		NR	85	Y		Cellular*	Pulse steroids	N	PD		N	Y	- Tacrolimus, + Everolimus
Kittai et al. (2017)	F	69	cSCC	Kidney	14	2 (prednisone 5mg, sirolimus)	Nivo		NR		N				N	PR		Y	Y	- MPA, - Tacrolimus, + Sirolimus
Kwatra et al. (2017)	M	58	Melanoma	Kidney	13	2 (azathioprine 100mg, everolimus 1mg)	Pembro		2 antigen	36	Y		Declined biopsy		Y	PD		N	Y	- MPA, - Tacrolimus, + Aza, + Everolimus
Miller et al. (2017)	M	72	cSCC	Kidney	4.5	0 (1w before: MPA + sirolimus; no IS during ICI treatment	Ipi + Nivo		NR	8	Y		NR*	Steroids	Y	PR		Y	Y	- MPA, - Sirolimus
Winkler et al. (2017)	F	62	Melanoma	Kidney	13	2 (prednisolone, MPA)	Nivo		NR		N				N	PD		N	Y	- Cyclosporine
Lesouhaitier et al. (2018)	M	70	Melanoma	Kidney	8.75	2 (steroids?, MPA)	Pembro		NR		N				N	PR		NR
Lesouhaitier et al. (2018)	M	72	Merkel	Kidney	3.5	2 (steroids?, mTOR inhibitor)	Ave		NR		N				N	PD		NR
Lesouhaitier et al. (2018)	F	68	Melanoma	Kidney	0.75	3 (steroids, MPA, mTOR inhibitor)	Ipi		NR		N				N	PD		NR
Lesouhaitier et al. (2018)	M	73	Melanoma	Kidney	1.25	2 (tacrolimus, MPA)	Nivo		NR	30	Y		NR	Pulse steroids	Y	PD		NR
Lesouhaitier et al. (2018)	M	85	Melanoma	Kidney	27.6	1 (cyclosporine)	Pembro		NR	60	Y		NR	Pulse steroids	N	PD		NR
Sadaat and Jang (2018)	M	63	cSCC	Kidney	13	2 (sirolimus 2mg , prednisone 2.5 mg )	Pembro		NR		N				N	CR		Y	N
Tio et al. (2018)	M	65	Melanoma	Kidney		3 (prednisone, MPA, everolimus)	Pembro	Ipi	NR		N	N			N	PD	PD	NR
Tio et al. (2018)	M	70	Melanoma	Kidney		2 (tacrolimus, prednisone)	Pembro		NR		N				N	PD		NR
Tio et al. (2018)	M	75	Melanoma	Kidney		1 (prednisone)	Pembro		NR		N				N	PR		NR
Tio et al. (2018)	M	65	Melanoma	Kidney		3 (prednisone, MPA, tacrolimus)	Pembro		NR		N				N	PD		NR
Tio et al. (2018)	M	48	Melanoma	Kidney		2 (prednisone, tacrolimus)	Nivo		NR	NR	Y		NR		Y	PR		NR
Zehou et al. (2018)	M	67	Melanoma	Kidney	2.25	3 (everolimus, MPA, prednisolone 10mg daily)	Ipi		NR		N				N	PD		N	Y	- Tacrolimus, + Everolimus
Zehou et al. (2018)	F	57	Melanoma	Kidney	5.6	2 (sirolimus, prednisone)	Ipi		NR		N				N	PD		Y	Y	-Tacrolimus, -MPA, +Sirolimus, +Steroid
Zehou et al. (2018)	M	74	Melanoma	Kidney	4.75	3 (everolimus, azathioprine, prednisone 5mg)	Ipi	Nivo	NR		N	N			N	PD	PD	N	N
Zehou et al. (2018)	F	68	Melanoma	Kidney	0.83	3 (MPA, everolimus, predinsone 20mg)	Ipi		NR		N				N	PD		N	Y	-Tacro, +MPA, ↑Steroid
Zehou et al. (2018)	F	44	Melanoma	Kidney	26	1 (prednisone 20mg)	Ipi		NR	27	Y		Cellular*	Pulse steroids	N	SD		N	Y	Evero d/c
Zehou et al. (2018)	M	66	Melanoma	Kidney	23.4	2 (everolimus, prednisone 5mg)	Ipi		NR		N				N	PR		N	Y	Cyclosporine d/c, start evero
Abdel-Wahab et al. (2019)	M	67	Melanoma	Kidney	19	2 (prednisone 5mg, cyclosporine 100mg)	Ipi		NR	NR	Y		NR		Y	PD		NR
Abdel-Wahab et al. (2019)	M	60	Melanoma	Kidney	5	1 (prednisone 5mg)	Pembro		NR	NR	Y		NR		Y	PD		NR
Abdel-Wahab et al. (2019)	M	79	Melanoma	Kidney	4	2 (prednisone 2.5mg, cyclosporine 200mg)	Nivo		NR		N				N	PR		NR
Abdel-Wahab et al. (2019)	M	71	Melanoma	Kidney	2	2 (prednisone 5 mg, sirolimus 3mg)	Pembro		NR		N				N	PD		NR
Abdel-Wahab et al. (2019)	M	66	Melanoma	Kidney	1.5	3 (prednisone 5mg, MPA 1000mg, tacrolimus 3mg)	Pembro		NR		N				N	PD		NR
Abdel-Wahab et al. (2019)	M	61	cSCC	Kidney	4	2 (prednisone 5mg, tacrolimus 2mg)	Pembro		NR		N				N	PR		Y	Y	↓Tacro and stopped after dose 1 of ICI
Esfahani et al. (2019)	F	57	Melanoma	Kidney	32	0	Pembro		NR	49	Y		No biopsy	Pulse steroids, + Sirolimus	N	PR		N	Y	- Tacro, - MPA, -Steroid
Hurkmans et al. (2019)	F	72	Melanoma	Kidney	5	1 (prednisolone 20mg)	Nivo		NR	12	Y		Cellular*	Pulse steroids	Y	PD		N	Y	- Tacro, -MPA
Singh et al. (2019)	F	71	Merkel	Kidney	12	1 (prednisone 10mg)	Nivo		2A-2B-1DR		N				N	CR		N	Y	- MPA
Bystrup Byoles et al. (2020)	F	72	Merkel	Kidney		0 (none)	Pembro		NR	NR	Y		NR		Y	PD		NR	Y	- Tacro
Danesh et al. (2020)	M	53	cSCC	Kidney		3 (prednisone, everolimus, azathioprine)	Pembro		NR		N				N	CR		Y	Y	- Tacro, + Evero
Danesh et al. (2020)	M	64	cSCC	Kidney		2 (prednisone, sirolimus)	Pembro		NR		N				N	CR		N	Y	-Aza, + Steroid, + Sirolimus
Danesh et al. (2020)	M	62	cSCC	Kidney		2 (prednisone, tacrolimus)	Cemi		NR		N				N	SD		Y	N
Danesh et al. (2020)	F	51	cSCC	Kidney		3 (prednisone, tacrolimus, MPA)	Cemi		NR	NR	Y		Cellular and antibody*	Steroids, exchange plasmapharesis, IVIG, Bortezomib	Y	PD		N	Y	+ Steroid
Hanna et al. (2020)	M	52	Melanoma	Kidney	5	2 (tacrolimus 3mg daily, MPA 500mg daily)	Ipi	Pembro	NR	4 days after pembro	N	Y	Cellular*	Pulse steroids	N	PD	PR	N	Y	- MPA, -Tacrolimus
Kumar et al. (2020)	M	66	cSCC	Kidney	15	2 (tacrolimus 2mg, MPA 1000mg)	Pembro		NR	240	Y		Cellular and antibody*	Pulse steroids, IVIG, + Sirolimus	N	CR		N	Y	- Sirolimus, + Tacrolimus
Kumar et al. (2020)	M	78	Melanoma	Kidney	12	2 (sirolimus 1mg, MPA 1500mg)	Pembro		NR	35	Y		Cellular*	Pulse steroids, ↑MPA	N	Mixed		N	Y	-Tacro, -Steroid, + Sirolimus
Owoyemi et al. (2020)	M	69	Melanoma	Kidney	3	2 (tacrolimus, prednisone)	Pembro		NR		N				N	PD		Y
Trager et al. (2020)	M	67	Melanoma	Kidney	3	1 (prednisone 20mg)	Ipi + Nivo		NR		N				N	PR		N	Y	- Sirolimus
Trager et al. (2020)	F	early 40's	Melanoma	Kidney	2	1 (prednisone 20mg)	Pembro	Ipi + Nivo	NR		N	N			N	PD	PD	N	Y	- Tacrolimus
Trager et al. (2020)	M	58	cSCC	Kidney	12	2 (prednisone 40mg, sirolimus 3mg/w)	Cemi	Ipi + Nivo	NR		N	N			N	PD	PR	Y	N
Trager et al. (2020)	M	late 50's	Melanoma	Kidney	4	2 (prednisone 20mg, sirolimus 4mg)	Ipi + Nivo		NR	30	Y		Cellular and antibody*	Pulse steroids	N	SD		N	Y	- MPA
Venkatachalam et al. (2020)	M	69	cSCC	Kidney	3	2 (everolimus 1.5mg, prednison 20mg)	Pembro		NR	60	Y		Cellular*		Y	PD		Y	Y	- Tacrolimus, + Everolimus
Venkatachalam et al. (2020)	M	67	cSCC	Kidney	23	2 (everolimus 1mg, prednisone 30mg)	Pembro		NR		N				N	PD		Y	Y	- Cyclosporine, + Everolimus
Venkatachalam et al. (2020)	M	38	Melanoma	Kidney	10	1 (prednisone 10mg)	Pembro	Ipi + Nivo	NR		N	N			N	PD	PD	Y	Y
Venkatachalam et al. (2020)	M	68	Melanoma	Kidney	15	1 (prednisone 20mg)	Ipi	Pembro	NR	NR	N	Y	Cellular and antibody*	Pulse steroids, + Tacrolimus	Y	PD	PR	N	N
Gambichler et al. (2021)	M	66	cSCC	Kidney	11	1 (everolimus)	Cemi		NR		N				N	CR		N	N
Lakhani et al. (2021)	M	72	cSCC	Kidney	7	2 (tacrolimus 4mg, prednisone 5mg)	Pembro		NR		N				N	CR		Y	Y	- MPA, - Everolimus, + Tacrolimus
Paoluzzi and Ow (2021)	M	72	cSCC	Kidney	10	1 (prednisone 5mg)	Cemi		NR		N				N	PR		N	N
Tan et al. (2021)	F	71	Melanoma	Kidney	16	2 (tacrolimus 3mg daily, prednisolone 5mg daily)	Nivo		NR	15	Y		NR		Y	CR		N	N
Tsung et al. (2021)	M	50	cSCC	Kidney	6.6-18.1	2 (everolimus 1.5mg, prednisone 5mg)	Cemi		NR		N				N	PR		N	Y	prophylactic steroid taper
Tsung et al. (2021)	M	66	cSCC	Kidney	6.6-18.1	2 (everolimus 1mg, prednisone 5mg)	Pembro		NR		N				N	PD		N	N
Tsung et al. (2021)	F	84	cSCC	Kidney	14.3	2 (tacrolimus 2mg, prednisone 7.5mg)	Cemi		NR	NR	Y		NR		Y	SD		Y	N
Bastos et al. (2022)	M	59	cSCC	Kidney	7	2 (corticosteroids, tacrolimus)	Nivo		NR		N				N	CR		Y	N
O'Connell and Schmults (2022)	M	68	cSCC	Kidney	15	1 (prednisone)	Pembro	Cemi	NR	240	Y		Cellular and antibody*	Steroids, IVIG	N	PR		N	N
CINJ	M	65	Melanoma	Kidney	2	1 (tacrolimus)	Ipi + Nivo		NR	18	Y		Cellular and antibody*		Y	PD		N	Y	- MPA, ↓Tacrolimus
CINJ	M	61	Melanoma	Kidney	4	2 (prednisone, sirolimus)	Ipi + Nivo		2A-1B-1DR	25	Y		Cellular and antibody*	Pulse steroids	N	SD		N	Y	- MPA
CINJ	F	78	cSCC	Kidney	5	2 (tacrolimus, sirolimus)	Cemi		NR		N				N	CR		Y	N
Morales et al. (2015)	M	67	Melanoma	Liver	8	1 (sirolimus 1mg daily)	Ipi		NR		N				N	PR		Y	N
Ranganath and Panella (2015)	F	59	Melanoma	Liver	8	1 (tacrolimus 2mg	Ipi		NR		N				N	PD		Y	N
Schvartsman et al. (2017)	M	35	Melanoma	Liver	20	1 (tacrolimus)	Pembro		NR		N				N	CR		Y	N
DeLeon et al. (2018)	M	54	Melanoma	Liver	5.5	2 (everolimus, MPA)	Pembro		NR		N				N	CR		NR
Kuo et al. (2018)	F	62	MPNST-like Melanoma	Liver	6	2 (MPA 1g, sirolimus 1mg)	Ipi	Pembro	NR		N	N			N	PR	PR	N	N
Tio et al. (2018)	F	63	Melanoma	Liver		1 (cyclosporine)	Pembro		NR	NR	Y		NR	Steroids, ↑cyclosporine, + Tacrolimus, + MPA	Y	NE		NR
Abdel-Wahab et al. (2019)	F	46	Melanoma	Liver	5	1 (sirolimus 5mg)	Pembro		NR	NR	Y		NR		Y	PD		Y
Abdel-Wahab et al. (2019)	M	35	Melanoma	Liver	20	1 (tacrolimus 2mg)	Pembro		NR		N				N	CR		NR
Lee et al. (2019)	M	73	cSCC	Liver	14	1 (everolimus)	Nivo		NR	NR	Y		Cellular and antibody*	Steroids	Y	PD		N	Y	- Cyclosporine, + Everolimus
Owoyemi et al. (2020)	M	63	Melanoma	Liver	0.2	3 (tacrolimus, MPA, prednisone	Pembro		NR	NR	Y		NR		N	SD		Y
Owoyemi et al. (2020)	M	55	Melanoma	Liver	3.6	2 (everolimus, MPA)	Pembro		NR		N				N	CR		Y
Brumfiel et al. (2021)	M	58	cSCC	Liver	21	3 (MPA 1000mg, tacrolimus 0.5mg, prednisone 10mg)	Nivo	Cemi	NR		N				N	PR		Y	Y	+MPA
Tsung et al. (2021)	M	75	cSCC	Liver	6.6-18.1	1 (tacrolimus 2mg)	Cemi		NR		N				N	PD		Y	N
Tsung et al. (2021)	M	77	cSCC	Liver	6.6-18.1	1 (tacrolimus 1mg)	Cemi		NR		N				N	PR		Y	Y	prophylactic steriod taper
Tsung et al. (2021)	M	71	cSCC	Lung	10.8	2 (tacrolimus 2mg, prednisone 5mg)	Cemi		NR		N				N	CR		Y	N
Abbreviations: cSCC-cutaneous squamous cell carcinoma; MCC-merkel cell carcinoma; ICI-immune checkpoint inhibitor; IS-immunosuppression; (-) discontinued; (+) added; (↑)dose increase; (↓)dose decreased; MPA-Mycophenolic acid; Aza-Azathioprine; NR-not reported; Y-Yes; N-No
*Graft rejection was documented via biopsy
